# Supplementary material for: Solvatochromic Polarity, Physicochemical Properties, and Spectral Analysis of New Triple NADES-Based on Urea–Glycerol
Source: Molecules. 2026 Jan 9;31(2):233. doi: 10.3390/molecules31020233 (PMC12843706; doi:10.3390/molecules31020233)
Supplement: Supplementary file 1 [file molecules-31-00233-s001.zip]

Archive with 1 entries (1 files):
- molecules-4069159-supplementary.pdf
